# Supplementary material for: Vitiligo Signature‐Based Drug Screening Identifies Fulvestrant as a Novel Immunotherapy Combination Strategy
Source: Adv Sci (Weinh). 2025 Sep 20;12(44):e03979. doi: 10.1002/advs.202503979 (PMC12667482; doi:10.1002/advs.202503979)
Supplement: Supplementary file 2 — Supplemental Figures [file ADVS-12-e03979-s001.zip]

Archive with 10 entries (10 files):
- advs71623-sup-0002-FigureS1.pdf
- advs71623-sup-0003-FigureS2.pdf
- advs71623-sup-0004-FigureS3.pdf
- advs71623-sup-0005-FigureS4.pdf
- advs71623-sup-0006-FigureS5.pdf
- advs71623-sup-0007-FIgureS6.pdf
- advs71623-sup-0008-FigureS7.pdf
- advs71623-sup-0009-FigureS8.pdf
- advs71623-sup-0010-FigureS9.pdf
- advs71623-sup-0011-FigureS10.pdf
